# Supplementary material for: Hepatic Encephalopathy Severity and Mortality Risk Stratification in Alcohol-Related Acute-on-Chronic Liver Failure
Source: Diagnostics (Basel). 2026 Jun 5;16(11):1741. doi: 10.3390/diagnostics16111741 (PMC13256075; doi:10.3390/diagnostics16111741)
Supplement: Supplementary file 1 [file diagnostics-16-01741-s001.zip]

Archive with 1 entries (1 files):
- diagnostics-4322273-supplementary.pdf
